# Supplementary material for: Experience of clinical incivility and stress in nursing students: A mixed-method study
Source: PLoS One. 2025 Jul 31;20(7):e0329333. doi: 10.1371/journal.pone.0329333 (PMC12312944; doi:10.1371/journal.pone.0329333)
Supplement: S1 File — (XLSX) [file pone.0329333.s001.xlsx]

## Sheet: Data PLOS One November 2 2024
age	ClinicalIncivility	KUBCNE1	KUBCNE2	KUBCNE3	KUBCNE4	KUBCNE5	KUBCNE6	KUBCNE7	KUBCNE8	KUBCNE9	KUBCNE10	KUBCNE11	KUBCNE12	KUBCNE13	KPSS1	KPSS2	KPSS3	KPSS4	KPSS5	KPSS6	KPSS7	KPSS8	KPSS9	KPSS10
24	1	2	2	2	1	4	1	2	2	1	2	1	1	1	4	4	4	4	4	3	3	3	4	4
22	1	4	3	4	2	3	5	4	4	5	2	1	2	2	4	3	3	3	2	2	1	3	3	2
30	1	5	3	2	2	3	2	4	4	3	2	1	2	1	2	3	3	3	4	3	3	3	3	1
32	1	4	4	4	2	3	2	3	4	3	2	4	2	3	2	2	3	4	5	2	3	3	4	2
23	1	2	2	3	2	2	4	2	4	2	2	2	2	2	3	3	3	2	3	4	4	4	3	3
24	1	4	4	3	3	3	4	4	4	3	3	3	4	2	3	2	4	3	3	3	3	3	3	2
21	1	4	3	4	2	3	3	2	2	2	2	2	2	2	3	2	2	3	2	2	3	3	1	1
24	0	2	2	3	3	2	4	3	3	4	2	2	3	2	2	2	3	3	3	4	4	4	3	3
21	1	2	2	3	1	3	1	1	1	1	1	2	1	1	2	1	4	5	5	5	4	4	1	2
22	1	1	1	1	1	1	1	1	1	1	1	1	1	1	1	1	3	3	3	2	2	3	3	3
22	0	1	1	1	1	1	1	1	1	1	1	1	1	1	1	1	1	3	3	3	3	3	2	1
20	1	4	4	4	5	4	4	4	4	4	3	2	3	3	4	3	4	2	2	3	2	2	3	4
22	1	1	3	4	1	1	1	1	1	1	1	1	1	1	5	5	5	3	4	4	3	2	2	4
21	1	2	4	4	2	4	3	2	2	2	2	2	2	2	3	3	2	2	3	4	3	3	1	1
22	0	2	4	3	3	3	4	4	3	3	2	2	3	3	3	2	3	3	2	3	2	2	4	4
21	1	1	1	1	1	1	1	1	2	1	1	1	1	1	2	4	3	3	3	4	2	2	1	2
22	1	1	1	1	1	1	1	1	1	1	1	1	1	1	2	1	1	5	5	5	5	5	1	1
21	1	3	1	2	1	2	2	1	1	1	1	3	1	1	2	1	1	4	4	5	4	4	1	1
25	1	4	2	4	3	4	4	4	4	4	2	3	3	3	3	3	3	3	3	3	3	3	3	3
23	0	2	2	2	2	2	2	2	2	2	2	2	2	2	2	2	2	2	2	3	4	4	2	2
21	1	4	4	4	2	4	4	4	4	4	2	5	2	4	3	3	4	4	4	4	3	3	3	3
22	0	4	3	4	4	2	5	5	5	5	5	1	3	3	3	1	3	3	3	3	3	3	1	1
22	1	3	4	5	4	4	5	5	4	2	2	4	5	1	3	3	3	3	3	3	2	3	3	2
22	1	4	3	2	1	3	1	1	4	1	1	1	1	1	2	1	2	3	3	3	3	3	3	4
21	1	3	3	2	3	2	1	1	1	1	2	2	1	2	3	2	3	3	3	4	4	3	2	2
23	1	4	4	4	2	4	2	4	4	1	2	4	4	1	4	4	4	3	3	3	3	2	3	3
23	0	2	4	4	1	4	4	1	1	1	1	2	1	1	3	3	3	5	4	3	3	3	3	2
22	1	1	1	1	1	1	1	1	1	1	1	1	1	1	3	2	2	3	2	3	2	3	2	2
20	1	4	4	1	3	4	3	4	3	2	2	2	4	2	3	3	3	3	3	3	3	3	3	3
22	1	2	2	2	2	2	2	2	2	2	2	3	2	2	2	3	3	2	2	3	4	3	2	2
24	0	4	4	3	2	2	5	5	5	5	4	4	4	3	3	3	3	3	3	2	2	3	1	2
20	0	1	1	1	1	1	1	1	1	1	1	1	1	1	1	1	2	1	1	3	2	3	3	3
20	1	4	4	4	3	4	4	4	4	4	4	4	4	4	3	3	3	4	3	3	3	3	3	3
26	1	5	2	4	1	4	4	4	4	4	2	4	5	2	2	2	3	4	3	4	4	4	2	1
22	0	2	2	2	2	2	3	2	3	2	2	2	2	2	4	4	4	2	2	2	2	2	4	3
22	0	2	3	3	3	3	4	4	4	4	4	3	3	3	4	3	3	4	3	3	3	3	3	4
21	1	5	5	5	3	5	4	5	3	4	3	2	4	4	5	3	5	4	2	2	2	1	4	4
28	1	5	4	4	4	5	5	5	4	5	5	5	3	4	4	3	4	3	2	2	2	2	4	4
23	1	2	4	3	4	2	4	2	2	1	2	2	3	2	3	2	5	4	4	5	4	4	2	3
22	0	1	1	1	1	1	1	1	1	1	1	1	1	1	2	1	3	3	3	3	3	3	1	3
20	0	2	1	1	1	1	2	3	1	2	1	1	1	1	2	1	2	3	3	3	3	4	3	2
22	0	2	2	2	2	2	3	2	2	1	1	1	1	1	1	1	1	1	1	1	4	3	3	3
21	0	2	2	3	3	3	4	4	4	2	2	2	2	2	2	3	2	4	3	4	4	3	2	3
24	0	2	2	2	2	2	2	3	2	3	2	2	2	2	3	3	3	3	3	3	2	2	2	3
22	1	4	3	4	2	3	4	4	3	5	3	2	2	2	3	3	4	4	3	3	2	2	4	3
22	1	4	5	5	5	5	5	4	4	5	5	2	4	4	5	5	5	5	4	2	2	2	4	5
25	1	2	2	3	2	3	2	2	2	2	2	3	2	3	3	3	4	2	2	3	4	3	3	3
27	1	2	4	4	4	4	2	4	4	2	2	4	2	4	3	3	4	3	3	3	3	4	2	3
29	1	2	4	5	5	4	5	5	4	5	5	2	4	4	2	3	4	4	2	3	3	3	4	4
22	1	4	4	4	2	4	2	2	2	3	2	2	2	2	3	3	5	4	4	3	2	3	3	5
21	1	4	5	5	2	3	5	5	3	5	2	4	1	2	3	3	5	5	4	2	2	2	3	3
23	1	2	2	3	2	2	3	2	4	4	1	1	1	2	2	3	4	3	3	2	2	2	4	3
22	1	3	4	4	2	4	4	5	4	4	2	4	4	4	4	5	5	4	4	4	4	4	3	4
22	1	4	4	4	2	4	4	5	3	4	3	3	3	3	3	2	4	3	3	2	2	2	5	4
22	1	2	2	2	2	2	2	2	2	2	2	2	2	2	3	2	3	3	3	3	4	4	3	3
23	1	4	3	4	1	4	5	5	5	5	3	3	5	5	4	3	5	4	3	3	3	3	4	2
20	0	2	2	2	2	2	1	1	2	2	2	2	2	2	3	3	3	3	3	3	3	3	2	2
23	1	3	2	5	2	5	3	4	1	2	1	1	1	1	3	2	2	4	4	4	4	4	3	2
23	1	4	4	4	4	4	4	4	4	4	4	3	4	4	3	3	3	3	3	3	3	3	3	3
24	1	4	4	4	3	4	5	3	3	5	2	2	3	4	3	2	3	4	4	3	3	3	3	2
24	1	3	4	4	2	3	4	3	4	4	2	2	4	2	3	3	4	4	4	4	3	3	4	5
27	0	4	3	3	3	3	3	1	1	2	1	4	2	2	3	2	3	3	3	3	3	3	3	2
21	0	1	1	1	1	1	1	1	1	1	1	1	1	1	2	2	3	2	2	2	2	2	2	2
24	1	1	1	1	1	1	1	1	1	1	1	1	1	1	3	3	4	2	2	2	1	1	3	3
24	0	2	4	4	2	5	4	4	4	3	2	4	2	2	2	2	4	4	3	2	3	2	2	2
23	1	2	3	3	2	3	4	1	3	3	2	2	2	2	3	3	4	3	3	2	2	3	3	3
24	1	3	4	3	1	2	2	4	4	5	1	4	2	2	2	1	3	4	4	3	4	5	3	1
23	0	4	4	4	4	4	3	4	4	3	3	2	3	3	3	2	3	3	3	3	3	3	3	3
21	1	2	5	5	5	5	4	5	2	5	2	5	2	4	2	2	2	2	3	3	3	4	1	2
21	1	2	2	2	1	2	2	1	1	2	1	1	1	1	3	3	3	4	4	3	3	3	3	2
27	1	1	4	4	4	4	4	4	3	4	3	2	1	2	3	3	4	3	3	3	3	2	3	4
21	1	3	3	4	3	4	3	1	3	4	2	2	1	3	3	3	4	3	4	3	3	3	3	4
22	1	2	2	2	2	2	2	2	2	2	2	2	2	2	2	2	2	2	2	3	4	4	2	2
23	1	4	3	5	1	5	1	1	1	3	1	4	1	1	2	1	1	4	4	5	5	5	2	1
22	1	2	3	3	1	2	2	3	1	1	2	3	2	1	4	4	4	4	3	3	3	3	3	4
23	1	2	3	3	2	3	2	4	4	3	2	1	2	3	3	2	4	3	3	3	2	3	2	1
25	1	2	4	2	4	2	4	2	4	2	2	2	2	4	2	2	2	4	4	4	4	4	2	2
22	1	4	4	4	2	5	1	4	4	5	3	1	2	2	3	4	3	4	4	1	4	4	4	4
21	1	1	2	3	2	2	2	2	2	1	1	2	1	4	3	2	2	3	4	3	3	4	2	2
22	0	1	1	1	1	1	1	1	1	1	1	1	1	1	2	1	3	4	4	4	4	4	2	2
22	0	3	2	4	1	2	3	3	4	2	2	2	3	3	3	2	3	4	4	3	4	4	3	2
21	1	2	3	4	2	4	3	2	3	3	3	2	2	2	2	2	2	2	4	3	3	3	1	1
22	1	4	4	5	4	4	4	4	4	4	4	4	2	4	4	4	5	3	3	3	3	4	3	3
22	1	4	4	4	2	4	3	3	3	4	3	4	2	3	3	2	3	4	4	4	4	4	2	2
21	1	5	5	5	3	5	3	4	4	4	4	1	3	4	3	3	4	3	3	2	2	4	2	4
22	1	2	2	2	2	3	3	4	3	4	2	2	2	2	2	1	2	5	5	4	5	5	2	2
22	1	2	5	5	5	5	5	2	2	2	2	5	2	2	2	2	3	4	4	4	5	5	1	1
23	1	2	4	4	2	5	4	3	4	3	3	4	2	2	3	2	2	2	2	3	2	3	2	1
29	1	4	4	5	2	5	4	2	3	4	2	4	4	2	2	2	3	3	2	2	1	2	3	4
23	1	1	1	2	1	1	3	2	2	1	1	1	1	3	3	3	3	4	2	3	3	3	3	3
25	1	4	5	4	4	4	4	5	4	4	3	3	4	2	3	3	3	3	4	4	3	3	4	3
24	1	1	1	2	2	2	3	2	4	4	2	2	2	2	3	3	4	2	3	4	3	2	2	2
22	1	2	3	2	2	3	4	3	3	3	3	3	3	3	3	3	4	3	3	3	3	3	3	3
22	1	2	3	4	5	4	5	5	2	3	4	1	1	1	2	1	2	1	1	1	3	3	1	1
23	1	3	4	4	2	4	4	5	3	3	2	2	3	2	2	2	2	2	4	4	4	4	4	4
23	1	3	4	4	4	4	4	4	4	5	4	4	2	3	3	4	3	3	4	3	3	3	2	3
24	1	3	3	4	2	3	2	4	2	4	2	3	3	1	4	3	4	3	4	3	3	3	3	3
21	1	2	2	3	2	3	4	4	4	4	3	4	3	3	3	3	4	3	3	3	4	4	3	3
24	1	3	2	4	2	2	3	3	4	4	3	1	3	2	3	2	2	3	3	3	3	3	2	1
28	1	2	3	3	3	3	3	3	3	4	3	3	3	2	2	2	4	4	4	4	4	4	3	2
23	1	2	2	4	3	3	4	2	3	2	1	1	3	2	2	2	3	3	2	3	2	4	1	1
21	1	4	5	5	3	5	5	4	4	4	3	5	3	3	4	1	3	3	3	2	3	3	2	2
21	1	4	4	4	3	4	4	4	3	4	3	2	2	2	2	2	2	3	2	2	2	2	3	2
21	1	2	1	3	2	3	2	1	2	2	2	1	1	2	4	5	4	2	2	1	2	1	4	3
26	1	4	4	3	2	4	5	4	4	1	2	2	3	2	3	1	2	3	4	4	4	4	3	2
24	1	4	4	4	2	4	3	3	2	3	2	3	2	2	3	2	2	4	3	3	4	3	2	2
22	1	2	1	2	1	1	2	1	1	1	1	1	1	1	2	1	3	3	3	3	3	3	2	3
21	1	4	4	4	3	4	4	4	4	3	2	4	4	3	3	3	3	2	3	3	2	2	3	3
28	1	4	4	4	4	4	4	4	4	4	4	4	4	4	2	2	3	3	3	3	3	3	2	2
22	1	4	4	5	4	4	5	4	3	2	1	4	1	1	2	2	3	4	4	4	3	3	3	2
22	1	4	4	4	4	4	4	4	4	4	2	2	3	4	4	4	4	4	4	4	4	4	4	5
21	1	2	1	2	1	2	3	2	1	1	1	1	1	1	2	1	3	4	4	4	4	4	1	1
21	1	1	1	1	1	1	1	1	1	1	1	1	1	1	3	2	3	3	3	4	5	5	2	2
23	1	4	4	4	4	4	4	2	3	4	2	4	4	4	3	3	4	4	3	3	4	4	3	2
21	1	1	1	4	1	2	4	1	2	1	1	1	1	1	4	3	4	2	3	4	4	3	3	1
21	1	2	5	5	3	5	4	4	2	4	2	2	2	2	3	2	3	4	4	5	5	5	3	3
21	1	5	4	5	2	5	5	5	5	5	5	5	5	4	3	2	4	4	4	4	4	4	3	3
27	1	4	4	4	1	4	4	3	4	3	2	3	1	2	3	4	2	4	4	3	3	3	2	2
23	0	2	2	2	2	2	2	2	2	2	2	2	2	2	2	2	3	3	3	2	3	3	2	2
23	1	1	1	3	2	2	2	4	2	2	1	4	1	1	3	1	2	4	5	5	5	4	2	1
24	0	3	3	3	2	4	4	4	3	2	2	3	2	2	3	2	3	3	3	3	3	3	2	2
22	1	5	5	5	4	4	4	4	5	5	4	4	2	3	3	2	4	3	3	3	2	3	3	4
22	1	3	3	4	4	4	5	4	4	2	2	5	2	3	2	1	1	3	3	3	5	4	2	1
23	1	4	4	4	2	4	4	4	4	4	2	3	3	2	4	4	5	5	4	4	3	3	4	3
22	1	4	5	4	4	4	5	4	4	4	3	4	3	3	4	3	4	3	3	3	3	3	3	3
22	0	1	1	1	1	1	1	1	1	1	1	1	1	1	2	3	1	3	4	4	4	4	2	2
21	0	1	1	1	1	1	3	3	4	3	1	1	2	1	3	3	3	3	3	3	3	3	3	3
23	0	1	4	3	4	3	4	3	3	3	3	3	3	3	3	2	2	2	2	2	4	3	2	2
22	0	4	4	4	3	4	5	3	4	4	4	4	3	2	3	2	1	3	4	3	3	4	2	2
28	1	2	4	2	2	2	4	2	4	3	2	2	2	2	3	3	3	2	3	2	3	3	3	2
21	1	2	3	4	2	4	2	4	2	2	2	4	3	4	3	2	4	2	2	4	3	3	2	2
21	1	4	3	4	1	3	2	4	1	2	2	3	2	2	2	3	3	3	3	3	3	4	2	2
23	0	1	1	1	1	1	1	1	1	1	1	1	1	1	2	1	2	3	3	3	3	3	1	1
21	1	4	5	4	4	4	5	4	3	4	5	5	3	3	3	4	3	3	3	3	4	4	3	3
22	1	2	3	4	3	4	4	3	3	4	4	1	4	2	3	3	5	3	3	3	2	2	4	3
24	1	1	1	1	1	1	1	1	2	1	1	1	4	4	4	2	4	4	4	3	2	3	3	2
22	1	4	2	5	4	5	5	5	2	5	3	3	5	3	4	2	4	3	3	3	4	3	4	4
23	0	4	3	4	2	4	4	2	4	4	4	4	2	3	3	3	3	3	3	3	3	3	3	3
30	1	4	5	5	2	5	4	5	5	4	2	4	4	2	2	2	3	4	3	4	3	3	2	2
21	1	3	4	4	5	4	5	5	4	5	3	2	2	2	3	4	4	3	2	2	2	3	4	5
23	1	1	1	1	1	1	2	1	2	1	1	1	1	1	1	2	2	4	3	3	3	2	2	2
23	1	2	5	4	1	4	4	1	2	2	2	2	2	4	4	4	4	4	4	4	4	4	3	3
23	1	4	2	5	3	4	4	1	1	1	1	1	1	1	4	3	5	3	3	3	3	3	2	4
31	1	4	2	4	3	3	4	2	3	4	3	2	3	3	2	3	4	3	3	3	2	2	3	3
22	1	4	4	4	4	4	4	4	4	4	4	4	3	4	3	3	3	4	3	3	3	3	3	3
21	1	2	1	1	1	2	3	2	1	1	2	1	1	2	2	2	3	3	3	2	3	3	2	2
23	1	4	3	4	4	3	4	2	3	4	2	2	2	2	2	2	2	3	3	3	3	3	3	3
21	1	1	1	3	2	1	1	1	2	1	1	1	1	2	2	2	4	4	3	4	3	3	2	2
22	1	4	3	4	2	4	1	2	2	2	1	2	1	1	3	2	2	3	2	3	3	4	3	2
25	1	1	1	3	1	1	4	1	1	1	1	1	1	1	1	1	4	2	2	3	4	4	1	4
23	1	4	4	4	3	4	3	4	4	4	4	4	2	3	3	3	4	4	3	3	3	3	4	3
20	1	2	3	2	2	4	4	4	2	3	2	2	4	3	3	2	2	3	3	4	4	4	2	1
22	1	3	4	4	1	4	2	4	2	1	1	1	2	1	3	4	4	4	3	3	2	2	3	2
22	1	5	5	5	2	5	2	5	2	5	1	5	2	2	1	1	2	4	4	4	4	5	1	3
22	0	1	2	3	2	2	3	1	3	2	2	2	1	2	3	3	4	3	3	3	2	3	2	2
22	1	4	4	4	1	4	3	3	4	3	2	4	2	2	3	2	3	3	3	3	3	3	2	2
23	0	1	1	1	1	1	1	1	1	1	1	1	1	1	1	1	2	4	4	5	4	4	1	1
21	1	4	5	5	4	4	4	4	4	3	3	4	2	2	3	2	4	3	3	3	3	3	1	3
24	1	3	4	4	4	4	4	5	4	4	4	2	4	2	3	3	3	4	3	3	3	2	2	3
